# Supplementary material for: Gas Phase Conformation of Trisaccharides and Core Pentasaccharide: A Three-Step Tree-Based Sampling and Quantum Mechanical Computational Approach
Source: Molecules. 2023 Dec 14;28(24):8093. doi: 10.3390/molecules28248093 (PMC10745714; doi:10.3390/molecules28248093)
Supplement: Supplementary file 1 [file molecules-28-08093-s001.zip]

Archive with 1 entries (1 files):
- molecules-2726926-supplementary.pdf
